# Supplementary material for: Response to Suresh et al
Source: EMBO J. 2025 Jun 11;44(14):3920–2. doi: 10.1038/s44318-025-00479-0 (PMC12264181; doi:10.1038/s44318-025-00479-0)
Supplement: Supplementary file 2 — Source data Fig. 1 [file 44318_2025_479_MOESM2_ESM.zip]

Archive with 2 entries (1 files):
- Figure 1ABC/Source Data.xlsx
- Figure 1ABC/
