# Supplementary material for: Response to Suresh et al
Source: EMBO J. 2025 Jun 11;44(14):3920–2. doi: 10.1038/s44318-025-00479-0 (PMC12264181; doi:10.1038/s44318-025-00479-0)
Supplement: Supplementary file 2 — Source data Fig. 1 [file 44318_2025_479_MOESM2_ESM.zip › Figure 1ABC/Source Data.xlsx]

## Sheet: Fig 1A
Dual luciferase assay
F Luc (Neg Control)	R Luc (Neg Control)	F Luc/R Luc ratio (Neg Control)		F Luc HBB	R Luc HBB	F Luc/R Luc ratio (HBB)		F Luc HBB (no stop)	R Luc HBB (no stop)	F Luc/R Luc ratio (HBB) (no stop)
1460	153000	0.00954248		2670	85100	0.0313749		37300	98700	0.377913
1900	169000	0.0112426		2530	72800	0.0347527		34200	94900	0.360379
1620	158000	0.0102532		2920	74300	0.0393001		31800	88400	0.359729
										0.366007
		Readthrough efficiency				Readthrough efficiency
		2.60719				8.5722
		3.07169				9.49511
		2.80136				10.7375

## Sheet: Fig 1B
Stop-Go Dual luciferase assay
F Luc (Neg Control)	R Luc (Neg Control)	F Luc/R Luc ratio (Neg Control)		F Luc HBB	R Luc HBB	F Luc/R Luc ratio (HBB)
22990	3547000	0.0065		18750	4388000	0.0043
25200	3765000	0.0067		15330	3980000	0.0039
21400	3660000	0.0058		13750	3403000	0.004

## Sheet: Fig 1C
F Luc readings
AGO1 (TGA)DelISR-FLuc (Neg control)	AGO1 (TGA)ISR-FLuc	AGO1 (GCA)ISR-FLuc	Only Rluc (Background)
84	2350	10482	43
193	3502	21214	51
57	2631	12625	48
The data is from Figure 1C of Singh et al EMBO J 2019
